# Supplementary material for: Optogenetic inhibition of actomyosin reveals mechanical bistability of the mesoderm epithelium during Drosophila mesoderm invagination
Source: eLife. 2022 Feb 23;11:e69082. doi: 10.7554/eLife.69082 (PMC8896829; doi:10.7554/eLife.69082)
Supplement: Figure 6—source data 1. [file elife-69082-fig6-data1.zip]

Archive with 14 entries (13 files):
- Figure6-Source data/
- Figure6-Source data/arrayProduct.c
- Figure6-Source data/arrayProduct.mexw64
- Figure6-Source data/CALC_GRAD_C.c
- Figure6-Source data/CALC_GRAD_C.mexw64
- Figure6-Source data/CALC_GRAD_C_N_STEPS.c
- Figure6-Source data/CALC_GRAD_C_N_STEPS.mexw64
- Figure6-Source data/GEOM_OUT_C.c
- Figure6-Source data/GEOM_OUT_C.mexw64
- Figure6-Source data/INIT_C.c
- Figure6-Source data/INIT_C.mexw64
- Figure6-Source data/MODEL_C_NEW.m
- Figure6-Source data/Plot_embryo.m
- Figure6-Source data/Readme.txt
