# Supplementary material for: Optogenetic inhibition of actomyosin reveals mechanical bistability of the mesoderm epithelium during Drosophila mesoderm invagination
Source: eLife. 2022 Feb 23;11:e69082. doi: 10.7554/eLife.69082 (PMC8896829; doi:10.7554/eLife.69082)
Supplement: Figure 6—source data 1. [file elife-69082-fig6-data1.zip › Figure6-Source data/Readme.txt]

Step 1: Run MODEL_C_NEW.m to simulate mesoderm invagination. An output folder will be automatically generated.
Step 2: Run Plot_embryo.m to generate movie for the outcome of simulation.
